# Supplementary material for: Electro dialysis reversal (EDR) performance for reject brine treatment of reverse osmosis desalination system
Source: PLoS One. 2022 Aug 24;17(8):e0273240. doi: 10.1371/journal.pone.0273240 (PMC9401187; doi:10.1371/journal.pone.0273240)
Supplement: S2 Table — (XLS) [file pone.0273240.s002.xls]

## Sheet: Feed Brackish Water-RO System
		Langelier's and Ryznar's Indices
		*	*	*	*	*	*	*
			Measured Water Characteristics
		Calcium (MG/L as CaCO3)				263.6
		pH				7.65
		Temperature (Degrees Celcius)				19.7
		Alkalinity (MG/L as CaCO3)				47
		Total Dissolved Solids(MG/L)				3229
		*	*	*	*	*	*	*
		Calculated Langelier's Index and Ryznar's Stability Index
		Langelier's Saturation Index				-0.590925
		Ryznar's Stability Index				8.8
		If the LSI index is negative or the Ryznar >6.0 calcium carbonate is soluble and deposition unlikely.
		If the LSI index is positive or the Ryznar < 6.0 calcium carbonate deposition is likely.
		*	*	*	*	*	*	*
				Calculated Data
		Ionic Strength				0.080725
		Activity Coefficient(m)				0.788208
		Activity Coefficient(d)				0.385979
		Ca(moles/L)				0.002636
		Alk(moles/L)				0.00047
		pK2				10.3813
		K2				4.15668e-11
		K2'				1.07692e-10
		pK2'				9.96782
		pKs				8.26305
		Ks				5.45694e-09
		Ks'				3.66288e-08
		pKs'				7.43618
		pCa				2.57905
		pHs				8.24093
			Site : Eshtehard Desalination System
			Feed brackish water to RO desalination system

## Sheet: 1 st stage RO
		Langelier's and Ryznar's Indices
		*	*	*	*	*	*	*
			Measured Water Characteristics
		Calcium (MG/L as CaCO3)				467
		pH				7.75
		Temperature (Degrees Celcius)				20.19
		Alkalinity (MG/L as CaCO3)				83
		Total Dissolved Solids(MG/L)				5407
		*	*	*	*	*	*	*
		Calculated Langelier's Index and Ryznar's Stability Index
		Langelier's Saturation Index				-0.0652779
		Ryznar's Stability Index				7.9
		If the LSI index is negative or the Ryznar >6.0 calcium carbonate is soluble and deposition unlikely.
		If the LSI index is positive or the Ryznar < 6.0 calcium carbonate deposition is likely.
		*	*	*	*	*	*	*
				Calculated Data
		Ionic Strength				0.135175
		Activity Coefficient(m)				0.759552
		Activity Coefficient(d)				0.332836
		Ca(moles/L)				0.00467
		Alk(moles/L)				0.00083
		pK2				10.3763
		K2				4.20399e-11
		K2'				1.26308e-10
		pK2'				9.89857
		pKs				8.26885
		Ks				5.38459e-09
		Ks'				4.86062e-08
		pKs'				7.31331
		pCa				2.33068
		pHs				7.81528
			Site : Eshtehard Desalination System
			1st stage RO brine

## Sheet: 2 nd stage RO
		Langelier's and Ryznar's Indices
		*	*	*	*	*	*	*
			Measured Water Characteristics
		Calcium (MG/L as CaCO3)				1120
		pH				7.49
		Temperature (Degrees Celcius)				17
		Alkalinity (MG/L as CaCO3)				126
		Total Dissolved Solids(MG/L)				9579
		*	*	*	*	*	*	*
		Calculated Langelier's Index and Ryznar's Stability Index
		Langelier's Saturation Index				0.0796137
		Ryznar's Stability Index				7.3
		If the LSI index is negative or the Ryznar >6.0 calcium carbonate is soluble and deposition unlikely.
		If the LSI index is positive or the Ryznar < 6.0 calcium carbonate deposition is likely.
		*	*	*	*	*	*	*
				Calculated Data
		Ionic Strength				0.239475
		Activity Coefficient(m)				0.730206
		Activity Coefficient(d)				0.284303
		Ca(moles/L)				0.0112
		Alk(moles/L)				0.00126
		pK2				10.4093
		K2				3.89636e-11
		K2'				1.37049e-10
		pK2'				9.86312
		pKs				8.23111
		Ks				5.87341e-09
		Ks'				7.26654e-08
		pKs'				7.13867
		pCa				1.95078
		pHs				7.41039
			Site : Eshtehard Desalination System
			2nd stage RO brine

## Sheet: 1st stage RO-Desalinated Water
		Langelier's and Ryznar's Indices
		*	*	*	*	*	*	*
			Measured Water Characteristics
		Calcium (MG/L as CaCO3)				4.16
		pH				7.87
		Temperature (Degrees Celcius)				20.46
		Alkalinity (MG/L as CaCO3)				10
		Total Dissolved Solids(MG/L)				29
		*	*	*	*	*	*	*
		Calculated Langelier's Index and Ryznar's Stability Index
		Langelier's Saturation Index				-2.37942
		Ryznar's Stability Index				12.6
		If the LSI index is negative or the Ryznar >6.0 calcium carbonate is soluble and deposition unlikely.
		If the LSI index is positive or the Ryznar < 6.0 calcium carbonate deposition is likely.
		*	*	*	*	*	*	*
				Calculated Data
		Ionic Strength				0.000725
		Activity Coefficient(m)				0.9692
		Activity Coefficient(d)				0.882374
		Ca(moles/L)				4.16e-05
		Alk(moles/L)				0.0001
		pK2				10.3737
		K2				4.23006e-11
		K2'				4.79395e-11
		pK2'				10.3193
		pKs				8.27204
		Ks				5.34513e-09
		Ks'				6.86519e-09
		pKs'				8.16335
		pCa				4.38091
		pHs				10.2494
			Site : Eshtehard Desalination System
			1st stage RO desalinated water

## Sheet: 2 nd stage RO-Desalinated Water
		Langelier's and Ryznar's Indices
		*	*	*	*	*	*	*
			Measured Water Characteristics
		Calcium (MG/L as CaCO3)				23.68
		pH				7.55
		Temperature (Degrees Celcius)				20.63
		Alkalinity (MG/L as CaCO3)				12
		Total Dissolved Solids(MG/L)				279
		*	*	*	*	*	*	*
		Calculated Langelier's Index and Ryznar's Stability Index
		Langelier's Saturation Index				-1.98907
		Ryznar's Stability Index				11.5
		If the LSI index is negative or the Ryznar >6.0 calcium carbonate is soluble and deposition unlikely.
		If the LSI index is positive or the Ryznar < 6.0 calcium carbonate deposition is likely.
		*	*	*	*	*	*	*
				Calculated Data
		Ionic Strength				0.006975
		Activity Coefficient(m)				0.913801
		Activity Coefficient(d)				0.69728
		Ca(moles/L)				0.0002368
		Alk(moles/L)				0.00012
		pK2				10.372
		K2				4.24647e-11
		K2'				6.09005e-11
		pK2'				10.2154
		pKs				8.27405
		Ks				5.32043e-09
		Ks'				1.09429e-08
		pKs'				7.96087
		pCa				3.62562
		pHs				9.53907
			Site : Eshtehard Desalination System
			2nd stage RO desalinated water

## Sheet: Feed EDR, TDS=9434
		Langelier's and Ryznar's Indices
		*	*	*	*	*	*	*
			Measured Water Characteristics
		Calcium (MG/L as CaCO3)				1040
		pH				6.52
		Temperature (Degrees Celcius)				13.95
		Alkalinity (MG/L as CaCO3)				105
		Total Dissolved Solids(MG/L)				9434
		*	*	*	*	*	*	*
		Calculated Langelier's Index and Ryznar's Stability Index
		Langelier's Saturation Index				-1.08097
		Ryznar's Stability Index				8.7
								F
		If the LSI index is negative or the Ryznar >6.0 calcium carbonate is soluble and deposition unlikely.
		If the LSI index is positive or the Ryznar < 6.0 calcium carbonate deposition is likely.
		*	*	*	*	*	*	*
				Calculated Data
		Ionic Strength				0.23585
		Activity Coefficient(m)				0.727081
		Activity Coefficient(d)				0.279467
		Ca(moles/L)				0.0104
		Alk(moles/L)				0.00105
		pK2				10.4432
		K2				3.60446e-11
		K2'				1.28976e-10
		pK2'				9.88949
		pKs				8.19503
		Ks				6.38222e-09
		Ks'				8.17165e-08
		pKs'				7.08769
		pCa				1.98297
		pHs				7.60097
			EDR Pilot
			Feed

## Sheet: Feed EDR, TDS=6764
		Langelier's and Ryznar's Indices
		*	*	*	*	*	*	*
			Measured Water Characteristics
		Calcium (MG/L as CaCO3)				488
		pH				8.3
		Temperature (Degrees Celcius)				12.91
		Alkalinity (MG/L as CaCO3)				108
		Total Dissolved Solids(MG/L)				6764
		*	*	*	*	*	*	*
		Calculated Langelier's Index and Ryznar's Stability Index
		Langelier's Saturation Index				0.396562
		Ryznar's Stability Index				7.5
		If the LSI index is negative or the Ryznar >6.0 calcium carbonate is soluble and deposition unlikely.
		If the LSI index is positive or the Ryznar < 6.0 calcium carbonate deposition is likely.
		*	*	*	*	*	*	*
				Calculated Data
		Ionic Strength				0.1691
		Activity Coefficient(m)				0.740005
		Activity Coefficient(d)				0.299874
		Ca(moles/L)				0.00488
		Alk(moles/L)				0.00108
		pK2				10.4552
		K2				3.50582e-11
		K2'				1.1691e-10
		pK2'				9.93215
		pKs				8.18273
		Ks				6.5656e-09
		Ks'				7.30125e-08
		pKs'				7.1366
		pCa				2.31158
		pHs				7.90344
			EDR Pilot
			Feed

## Sheet: Feed EDR, TDS=29341
		Langelier's and Ryznar's Indices
		*	*	*	*	*	*	*
			Measured Water Characteristics
		Calcium (MG/L as CaCO3)				1015.2
		pH				6.83
		Temperature (Degrees Celcius)				26.48
		Alkalinity (MG/L as CaCO3)				110.4
		Total Dissolved Solids(MG/L)				29341
		*	*	*	*	*	*	*
		Calculated Langelier's Index and Ryznar's Stability Index
		Langelier's Saturation Index				-0.40572
		Ryznar's Stability Index				7.6
		If the LSI index is negative or the Ryznar >6.0 calcium carbonate is soluble and deposition unlikely.
		If the LSI index is positive or the Ryznar < 6.0 calcium carbonate deposition is likely.
		*	*		*	*	*	*
				Calculated Data
		Ionic Strength				0.733525
		Activity Coefficient(m)				0.754582
		Activity Coefficient(d)				0.324209
		Ca(moles/L)				0.010152
		Alk(moles/L)				0.001104
		pK2				10.3181
		K2				4.80772e-11
		K2'				1.48291e-10
		pK2'				9.82889
		pKs				8.34326
		Ks				4.53672e-09
		Ks'				4.31609e-08
		pKs'				7.36491
		pCa				1.99345
		pHs				7.23572
			Electrodialysis Pilot
			2nd stage RO brine by mixing it with edible salt to increase its salinity

## Sheet: Desalinated Water, EDR. TDS=425
		Langelier's and Ryznar's Indices
		*	*	*	*	*	*	*
			Measured Water Characteristics
		Calcium (MG/L as CaCO3)				9.6
		pH				3.1
		Temperature (Degrees Celcius)				12.7
		Alkalinity (MG/L as CaCO3)				1
		Total Dissolved Solids(MG/L)				425
		*	*	*	*	*	*	*
		Calculated Langelier's Index and Ryznar's Stability Index
		Langelier's Saturation Index				-8.13962
		Ryznar's Stability Index				19.4
		If the LSI index is negative or the Ryznar >6.0 calcium carbonate is soluble and deposition unlikely.
		If the LSI index is positive or the Ryznar < 6.0 calcium carbonate deposition is likely.
		*	*	*	*	*	*	*
				Calculated Data
		Ionic Strength				0.010625
		Activity Coefficient(m)				0.893107
		Activity Coefficient(d)				0.636231
		Ca(moles/L)				9.6e-05
		Alk(moles/L)				1e-05
		pK2				10.4577
		K2				3.48597e-11
		K2'				5.4791e-11
		pK2'				10.2613
		pKs				8.18024
		Ks				6.60327e-09
		Ks'				1.63128e-08
		pKs'				7.78747
		pCa				4.01773
		pHs				11.2396
			EDR Pilot
			Desalinated Water

## Sheet: Concentrated, EDR, TDS=15172
		Langelier's and Ryznar's Indices
		*	*	*	*	*	*	*
			Measured Water Characteristics
		Calcium (MG/L as CaCO3)				944
		pH				2.1
		Temperature (Degrees Celcius)				12.5
		Alkalinity (MG/L as CaCO3)				1
		Total Dissolved Solids(MG/L)				15172
		*	*	*	*	*	*	*
		Calculated Langelier's Index and Ryznar's Stability Index
		Langelier's Saturation Index				-7.63405
		Ryznar's Stability Index				17.4
		If the LSI index is negative or the Ryznar >6.0 calcium carbonate is soluble and deposition unlikely.
		If the LSI index is positive or the Ryznar < 6.0 calcium carbonate deposition is likely.
		*	*	*	*	*	*	*
				Calculated Data
		Ionic Strength				0.3793
		Activity Coefficient(m)				0.715189
		Activity Coefficient(d)				0.261628
		Ca(moles/L)				0.00944
		Alk(moles/L)				1e-05
		pK2				10.46
		K2				3.46709e-11
		K2'				1.3252e-10
		pK2'				9.87772
		pKs				8.17788
		Ks				6.63934e-09
		Ks'				9.6997e-08
		pKs'				7.01324
		pCa				2.02503
		pHs				9.73405
			Site : EDR Pilot Desalination System
			Brine TDS=15172

[truncated: 2 more sheets: Concentrated, EDR, TDS=15308, Concentrated, EDR, TDS=50362]
