# Supplementary material for: Electro dialysis reversal (EDR) performance for reject brine treatment of reverse osmosis desalination system
Source: PLoS One. 2022 Aug 24;17(8):e0273240. doi: 10.1371/journal.pone.0273240 (PMC9401187; doi:10.1371/journal.pone.0273240)
Supplement: S3 Table — (XLSX) [file pone.0273240.s003.xlsx]

## Sheet: scenario 1
	The financial model for phase 2 of the Eshtehard hybrid brackish water desaliantion plan (development phase - scenario 1)
	Scenarios	General specifications					Construction			Operation			Energy costs						Revenue
		Desalination modules	Nominal capacity (m3/d)	Recovery rate of each stage (%)	Water production capacity (m3/d)	Total recovery rate of the system (%)	Capital cost to produce one m3 of water* ($/m3)	Total construction costs- Cost of desalination by each module (1000$)	Capital cost to produce 1m3 of water by the system ($/m3)	Operation costs of each 1m3 of water* (Cent/m3)	Total operatio n costs -Cost of desalination by each module ($)	Operation costs to produce 1m3 of water by the system (Cent/m3)	Specific Energy consumption index per each m3* (KW-h/m3)	Specific Energy consumption index per each module (KW-h/m3)	Total specific Energy consumption index of the system (KW-h/m3)	The price of 100 KW-h of energy at peak consumption (Cent)	Total cost of energy ($)	Cost of energy consumed to produce 100m3 of water (Cent)	Water tariff ($)	Water tariff revenues ($)
	The development phase using the 2-stage RO	1st Stage of RO	5000	50	2500	75	300	750	333.333	6	150	8	0.8	2000	5125	0.3	15.375	0.41	0.35	1312.5
		2nd Stage of RO	2500	50	1250		400	500		12	150		2.5	3125
	The development phase using the 2-stage RO + the EDR module	RO	5000	50	2500	96	300	750	360.417	6	150	8.52083	0.8	2000	5000	0.3	15	0.3125	0.35	1680
		1st Stage of EDR	2500	80	2000		400	800		11	220		1.2	2400
		2nd Stage of EDR	500	60	300		600	180		13	39		2	600
	The development phase using RO and EDR + RO	RO	5000	50	2500	95	300	750	347.368	6	150	8.42105	0.8	2000	5025	0.3	15.075	0.317368	0.35	1662.5
		1st Stage of EDR	2500	80	2000		400	800		11	220		1.2	2400
		2nd Stage of RO	500	50	250		400	100		12	30		2.5	625
	Model's assumptions					Year		Costs of membrane replacement in the desalination plant
	Cosntruction period of the plant, including civil and construction works					2		SUM ($)	2nd stage of RO ($)	2nd stage of EDR ($)	1st stage of EDR ($)	1st stage of RO ($)	Scenario
	Operation period of the desalination plant					16		129600	43200	-	-	86400	RO-RO
	Service life of the equipment for direct calculation of depreciation					16		178726	-	12686	79640	86400	RO-EDR-EDR
	Service life of RO membrane					5		174680	8640	-	79640	86400	RO-EDR-RO
	Serviec life of EDR membrane					8
	Costs and revenues - model 1					Amount
	Capital investment costs ($)					1250000
	Annual operation costs ($)					109500
	Energy consumption cost					5611.88
	Costs of membrane replacement at the 6th and 12th years of operation					2*(86400+43200)
	Costs of system overhaul at the 6th year equivalent to 10% of capital investment					125000
	Annual water sale revenues ($)					479062
	Depreciation value euivalent to 10% of the capital investment					125000
	Rate of financing (minimum pay back expected)					0.15
	Tax					0.25
	Rate of increase in the costs of operation and energy					0.18
	Rate of increase in water tariff					0.18
	Scenario 1:The development phase using the 2-stage RO	Capital investment ($)	Operation ($)	Energy ($)	Membrane replacement ($)	Equipment overhaul	Depreciation of the purchased equipment, assuming a 15-year service life, direct method of calculation and cost of overhaul depreciation	revenues generated from water tariff	scrap value of equipment	Income tax	Cash flow	Aggregate cash flow	NPV of income
	0	1250000									-1250000	-1250000	1250000
	1		109500	5611.88			78125	479062		119766	166060	-1083940	144400
	2		129210	6622.01			78125	565294		141323	210013	-873927	158800
	3		152468	7813.97			78125	667047		166762	261878	-612049	172189
	4		179912	9220.49			78125	787115		196779	323079	-288970	184721
	5		212296	10880.2			78125	928796		232199	395295	106326	196532
	6		250509	12838.6	296493	285970	78125	1.09598e+06		273995	-101952	4373.71	-44076.7
	7		295601	15149.6			106722	1.29326e+06		323314	552469	556842	207693
	8		348809	17876.5			106722	1.52604e+06		381510	671123	1.22797e+06	219391
	9		411595	21094.2			106722	1.80073e+06		450182	811135	2.0391e+06	230575
	10		485682	24891.2			106722	2.12486e+06		531215	976349	3.01545e+06	241339
	11		573105	29371.6			106722	2.50733e+06		626834	1.1713e+06	4.18675e+06	251763
	12		676264	34658.5	800400		106722	2.95865e+06		739664	600947	4.7877e+06	112321
	13		797991	40897.1			106722	3.49121e+06		872803	1.6728e+06	6.4605e+06	271877
	14		941630	48258.5			106722	4.11963e+06		1.02991e+06	1.99311e+06	8.45361e+06	281684
	15		1.11112e+06	56945.1			106722	4.86116e+06		1.21529e+06	2.37108e+06	1.08247e+07	291393
	16		1.31113e+06	67195.2			106722	7.23289e+06	1.49672e+06	1.80822e+06	3.93963e+06	1.47643e+07	421007
	The net present value (NPV) is the difference between the present value of income and the present value of the costs at the intended rate of return (15%). If the difference is positive, the project has an economical justification, i.e. the present value of the income is larger than the present value of the costs.							NPV	1.81879e+06
	The internal rate of return (IRR) is the decremental rate, according to which the NPV of the investment plan becomes zero. In other words, it is the decremental rate according to which, the NPV of the income becomes equal to the costs. If the IRR is larger than the rate of interest (e.g. a bank interest rate of 18%), then the plan is feasible and profitable.							IRR	0.291001
	The pay back period is the period during which, the capital investment is compensated by the revenues. For the purpose of analysis, it is better for the payback period to be short, since there is less assurance about a distant future than a near one. Thus, the shorter pay back period, the lower the risk of investment.							Pay back period (year)	5

## Sheet: scenario 2
	The financial model for phase 2 of the Eshtehard hybrid brackish water desaliantion plan (development phase - scenario2)
	Scenarios	General specifications					Construction			Operation			Energy costs						Revenue
		Desalination modules	Nominal capacity (m3/d)	Recovery rate of each stage (%)	Water production capacity (m3/d)	Total recovery rate of the system (%)	Capital cost to produce one m3 of water* ($/m3)	Total construction costs- Cost of desalination by each module (1000$)	Capital cost to produce 1m3 of water by the system ($/m3)	Operation costs of each 1m3 of water* (Cent/m3)	Total operatio n costs -Cost of desalination by each module ($)	Operation costs to produce 1m3 of water by the system (Cent/m3)	Specific Energy consumption index per each m3* (KW-h/m3)	Specific Energy consumption index per each module (KW-h/m3)	Total specific Energy consumption index of the system (KW-h/m3)	The price of 100 KW-h of energy at peak consumption (Cent)	Total cost of energy ($)	Cost of energy consumed to produce 100m3 of water (Cent)	Water tariff ($)	Water tariff revenues ($)
	The development phase using the 2-stage RO	1st Stage of RO	5000	50	2500	75	300	750	333.333	6	150	8	0.8	2000	5125	0.3	15.375	0.41	0.35	1312.5
		2nd Stage of RO	2500	50	1250		400	500		12	150		2.5	3125
	The development phase using the 2-stage RO + the EDR module	RO	5000	50	2500	96	300	750	360.417	6	150	8.52083	0.8	2000	5000	0.3	15	0.3125	0.35	1680
		1st Stage of EDR	2500	80	2000		400	800		11	220		1.2	2400
		2nd Stage of EDR	500	60	300		600	180		13	39		2	600
	The development phase using RO and EDR + RO	RO	5000	50	2500	95	300	750	347.368	6	150	8.42105	0.8	2000	5025	0.3	15.075	0.317368	0.35	1662.5
		1st Stage of EDR	2500	80	2000		400	800		11	220		1.2	2400
		2nd Stage of RO	500	50	250		400	100		12	30		2.5	625
	Model's assumptions					Year		Costs of membrane replacement in the desalination plant
	Cosntruction period of the plant, including civil and construction works					2		SUM ($)	2nd stage of RO ($)	2nd stage of EDR ($)	1st stage of EDR ($)	1st stage of RO ($)	Scenario
	Operation period of the desalination plant					16		129600	43200	-	-	86400	RO-RO
	Service life of the equipment for direct calculation of depreciation					16		178726	-	12686	79640	86400	RO-EDR-EDR
	Service life of RO membrane					5		174680	8640	-	79640	86400	RO-EDR-RO
	Serviec life of EDR membrane					8
	Costs and revenues - model 2					Amount
	Capital investment costs ($)					1730000
	Annual operation costs ($)					149285
	Energy consumption cost					5475
	Costs of membrane replacement at the 6th and 12th years of operation					2*(86400)+79640+12686
	Costs of system overhaul at the 6th year equivalent to 10% of capital investment					173000
	Annual water sale revenues ($)					613200
	Depreciation value euivalent to 10% of the capital investment					173000
	Rate of financing (minimum pay back expected)					0.15
	Tax					0.25
	Rate of increase in the costs of operation and energy					0.18
	Rate of increase in water tariff					0.18
	Scenario 2:The development phase using the 2-stage RO + the EDR module	Capital investment ($)	Operation ($)	Energy ($)	Membrane replacement ($)	Equipment overhaul	Depreciation of the purchased equipment, assuming a 15-year service life, direct method of calculation and cost of overhaul depreciation	revenues generated from water tariff	scrap value of equipment	Income tax	Cash flow	Aggregate cash flow	NPV of income
	0	1730000									-1730000	-1730000	1730000
	1		149285	5475			108125	613200		153300	197015	-1532985	171317
	2		176156	6460.5			108125	723576		180894	251940	-1.28104e+06	190503
	3		207864	7623.39			108125	853820		213455	316752	-964293	208270
	4		245280	8995.6			108125	1.00751e+06		251877	393230	-571063	224830
	5		289430	10614.8			108125	1.18886e+06		297215	483474	-87589.4	240372
	6		341528	12525.5	197662	395782	108125	1.40285e+06		350713	-3482.96	-91072.4	-1505.78
	7		403003	14780.1			147703	1.65537e+06		413842	676039	584966	254148
	8		475543	17440.5			147703	1.95333e+06		488333	824312	1.40928e+06	269469
	9		561141	20579.8	347040		147703	2.30493e+06		576233	652235	2.06151e+06	185406
	10		662147	24284.1			147703	2.71982e+06		679955	1.20573e+06	3.26724e+06	298038
	11		781333	28655.2			147703	3.20939e+06		802347	1.44935e+06	4.71659e+06	311528
	12		921973	33813.2	533600		147703	3.78708e+06		946769	1.20322e+06	5.91981e+06	224890
	13		1.08793e+06	39899.6			147703	4.46875e+06		1.11719e+06	2.07603e+06	7.99585e+06	337413
	14		1.28376e+06	47081.5			147703	5.27313e+06		1.31828e+06	2.47631e+06	1.04722e+07	349973
	15		1.51483e+06	55556.2			147703	6.22229e+06		1.55557e+06	2.94863e+06	1.34208e+07	362370
	16		1.7875e+06	65556.3			147703	9.41376e+06	2.07146e+06	2.35344e+06	5.05956e+06	1.84803e+07	540689
								NPV	2.11975e+06
								IRR	0.271233
								Pay back period (year)	7

## Sheet: scenario 3
	The financial model for phase 2 of the Eshtehard hybrid brackish water desaliantion plan (development phase - scenario3)
	Scenarios	General specifications					Construction			Operation			Energy costs						Revenue
		Desalination modules	Nominal capacity (m3/d)	Recovery rate of each stage (%)	Water production capacity (m3/d)	Total recovery rate of the system (%)	Capital cost to produce one m3 of water* ($/m3)	Total construction costs- Cost of desalination by each module (1000$)	Capital cost to produce 1m3 of water by the system ($/m3)	Operation costs of each 1m3 of water* (Cent/m3)	Total operatio n costs -Cost of desalination by each module ($)	Operation costs to produce 1m3 of water by the system (Cent/m3)	Specific Energy consumption index per each m3* (KW-h/m3)	Specific Energy consumption index per each module (KW-h/m3)	Total specific Energy consumption index of the system (KW-h/m3)	The price of 100 KW-h of energy at peak consumption (Cent)	Total cost of energy ($)	Cost of energy consumed to produce 100m3 of water (Cent)	Water tariff ($)	Water tariff revenues ($)
	The development phase using the 2-stage RO	1st Stage of RO	5000	50	2500	75	300	750	333.333	6	150	8	0.8	2000	5125	0.3	15.375	0.41	0.35	1312.5
		2nd Stage of RO	2500	50	1250		400	500		12	150		2.5	3125
	The development phase using the 2-stage RO + the EDR module	RO	5000	50	2500	96	300	750	360.417	6	150	8.52083	0.8	2000	5000	0.3	15	0.3125	0.35	1680
		1st Stage of EDR	2500	80	2000		400	800		11	220		1.2	2400
		2nd Stage of EDR	500	60	300		600	180		13	39		2	600
	The development phase using RO and EDR + RO	RO	5000	50	2500	95	300	750	347.368	6	150	8.42105	0.8	2000	5025	0.3	15.075	0.317368	0.35	1662.5
		1st Stage of EDR	2500	80	2000		400	800		11	220		1.2	2400
		2nd Stage of RO	500	50	250		400	100		12	30		2.5	625
	Model's assumptions					Year		Costs of membrane replacement in the desalination plant
	Cosntruction period of the plant, including civil and construction works					2		SUM ($)	2nd stage of RO ($)	2nd stage of EDR ($)	1st stage of EDR ($)	1st stage of RO ($)	Scenario
	Operation period of the desalination plant					16		129600	43200	-	-	86400	RO-RO
	Service life of the equipment for direct calculation of depreciation					16		178726	-	12686	79640	86400	RO-EDR-EDR
	Service life of RO membrane					5		174680	8640	-	79640	86400	RO-EDR-RO
	Serviec life of EDR membrane					8
	Costs and revenues - model 3					Amount
	Capital investment costs ($)					1650000
	Annual operation costs ($)					146000
	Energy consumption cost					5502.38
	Costs of membrane replacement at the 6th and 12th years of operation					2*(86400+8640)+79640
	Costs of system overhaul at the 6th year equivalent to 10% of capital investment					165000
	Annual water sale revenues ($)					606812
	Depreciation value euivalent to 10% of the capital investment					165000
	Rate of financing (minimum pay back expected)					0.15
	Tax					0.25
	Rate of increase in the costs of operation and energy					0.18
	Rate of increase in water tariff					0.18
	Scenario 3:The development phase using RO and EDR + RO	Capital investment ($)	Operation ($)	Energy ($)	Membrane replacement ($)	Equipment overhaul	Depreciation of the purchased equipment, assuming a 15-year service life, direct method of calculation and cost of overhaul depreciation	revenues generated from water tariff	scrap value of equipment	Income tax	Cash flow	Aggregate cash flow	NPV of income
	0	1650000									-1650000	-1650000	1650000
	1		146000	5502.38			103125	606812		151703	200482	-1449518	174332
	2		172280	6492.8			103125	716039		179010	255131	-1.19439e+06	192916
	3		203290	7661.51			103125	844926		211231	319617	-874769	210154
	4		239883	9040.58			103125	997012		249253	395711	-479058	226249
	5		283062	10667.9			103125	1.17647e+06		294119	485501	6443.16	241380
	6		334013	12588.1	217428	377480	103125	1.38824e+06		347060	-3454.26	2988.9	-1493.37
	7		394135	14854			140873	1.63812e+06		409531	678731	681719	255160
	8		465079	17527.7			140873	1.93299e+06		483246	826259	1.50798e+06	270106
	9		548793	20682.7	299356		140873	2.28092e+06		570231	700987	2.20897e+06	199264
	10		647576	24405.5			140873	2.69149e+06		672872	1.20576e+06	3.41473e+06	298046
	11		764140	28798.5			140873	3.17596e+06		793989	1.44816e+06	4.86288e+06	311271
	12		901685	33982.3	586960		140873	3.74763e+06		936907	1.14722e+06	6.01011e+06	214424
	13		1.06399e+06	40099.1			140873	4.4222e+06		1.10555e+06	2.07169e+06	8.0818e+06	336708
	14		1.25551e+06	47316.9			140873	5.2182e+06		1.30455e+06	2.46995e+06	1.05517e+07	349075
	15		1.4815e+06	55833.9			140873	6.15747e+06		1.53937e+06	2.9399e+06	1.34917e+07	361298
	16		1.74817e+06	65884.1			140873	9.24149e+06	1.97567e+06	2.31037e+06	4.97619e+06	1.84678e+07	531780
								NPV	2.19189e+06
								IRR	0.280116
								Pay back period (year)	5

## Sheet: Result
	Comparison of the financial models for phase 2 of the Eshtehard hybrid brackish water desaliantion plan and proposal of the selected scenario (development phase - conclusion)
	Assumptions	Rate of financing (minimum expected rate of return)	Growth of operational costs (inflation)	Water tariff	Growth of water tariff
	Scenario 1	0.15	0.18	0.35	0.18
	Scenario 2	0.15	0.18	0.35	0.18
	Scenario 3	0.15	0.18	0.35	0.18
	Results	NPV	IRR	PP
	Scenario 1	1.81879e+06	0.291001	5
	Scenario 2	2.11975e+06	0.271233	7
	Scenario 3	2.19189e+06	0.280116	5
	General analysis: Since at the minimum expected rate (15%) the net present values (NPV) of costs and revenues during a 16-year operation will be positive, the plan's implementation at a water tariff of 1/3 USD (100,000 Iranian Rials) per cubic meter of water will have an economic justification in all the three proposed scenarios; and since their internal rates of return (IRR) are larger than the …										Electro Dialysis Reversal (EDR) Performance for Reject Brine Treatment of Reverse Osmosis Desalination System Hossein Ataei Far, Amir Hessam Hassani, Lobat Taghavi *, Mojtaba Fazeli, Abdollah Rashidi Mehrabadi * Corresponding author: Lobat Taghavi* (taghavi_lobat@yahoo.com; l.taghavi@srbiau.ac.ir)
			1USD = 300,000 Iranian Rials
